# Supplementary material for: Acceptability of Telehealth Physical Therapy in Adults with Chronic Low Back Pain: A Multivariable Analysis of Knowledge, Attitudes, Barriers, and Biopsychosocial Health Factors
Source: Healthcare (Basel). 2026 Jul 8;14(14):2036. doi: 10.3390/healthcare14142036 (PMC13409947; doi:10.3390/healthcare14142036)
Supplement: Supplementary file 1 [file healthcare-14-02036-s001.zip]

Archive with 1 entries (1 files):
- healthcare-4378546-supplementary.pdf
